# Supplementary material for: Visual outcomes of macula-involving rhegmatogenous retinal detachment in patients with and without age-related macular degeneration
Source: BMC Ophthalmol. 2022 Dec 6;22:471. doi: 10.1186/s12886-022-02718-y (PMC9724310; doi:10.1186/s12886-022-02718-y)
Supplement: Supplementary file 1 — Additional file 1. [file 12886_2022_2718_MOESM1_ESM.xlsx]

## Sheet: data
	Patient	Age at RD	Initial RD	AMD (0= No, 1= Yes)	AMD Type	Lens	Pre-existing conditions	Pre-op BCVA	Post-op BCVA	Original repair type	PPV	SB	Vit buck	Tamponade	Attachment (SO only)	Complications	SRF requiring reop or unresolved or RD	PVR	Endophthalmitis	Vitreous heme	Choroidal hem	# of reoperations	Reoperation type	Misc ops	misc	attached @ final f/u	attached @ final f/u
2013	1	69	Mac off RD w/ PVR scar tissue OD	0	n.a.	Pseudophakic	Choroidal effusion (OD) (did not involve mac); Hx of Cataract extraction (OU)	(OD: FB 3/180-1, PHNI)	2 mo: (3/120-1 FB); 5 mo: (20/400, PH: 20/200); 9 mo: (20/400, PH: 20/100)	PPV OD	1	0	0	C3F8	NA	20days PO recurrent mac off RD w/ retinal hole, PVR OD. 75days PO recurrent mac involved RRD OD w/ PVR. 104days PO recurrent RD w/ PVR OD.	3	3	0	0	0	3	25days po PPV C3F8 OD for recurrent RRD OD.77days po PPV w/ SO (attached) for RRD OD. 105days po PPV w/ SO exchange (attached) OD for recurrent RRD OD	NA	NA	yes	1
2013	2	62	Rheg Mac off RD OD w/ mult. Tears	0	n.a.	Phakic - later pseudophakic	Cataract and NP diabetic retinopathy (OD)	(OD: 3/140 on Feinbloom; OS: 20/20)	2 mo: (OD: 20/400+3.00 lens); 9 mo post 1st Sx (OD: 20/400) (pseudophakic, s/p SOR)	PPV OD	1	0	0	SO	attached	77days po pocket SRF inf OD, ret hole OD	1	0	0	0	0	1	120days po CEIOL + PPV w/ scleral buckle, SO rem for SRF, ret hole OD	NA	NA	yes	1
2013	3	70	Mac off Rheg RD OS	0	n.a.	Phakic	Cat OS	Count fingers 1' Ecc; HM w/ direction-second RD	2 mo: after 2nd: 20/400, PHNI; 5 mo: 20/400 Ecc; 8 mo: 3'/100-1 Ecc	PPV OS + CEIOL	1	0	0	SF6	NA	8days PO recurrent RRD OS. 24days PO recurrent SRF OS. 87days po blot hemorrhages, SRF OS	1	0	0	0	0	1	14days po PPV w/ ILM peel, SO (attached) for recurrent RD OS	NA	NA	yes	1
2013	4	57	Mac off Rheg RD w/ prolif. Vitr OD	0	n.a.	Pseudophakic		Hand motion, barely	4 mo post 1st Sx: 20/400, PH: 20/200; 6 mo: 20/100-1, PHNI (s/p SOR); 9 mo: 20/160+1	PPV OD	1	0	0	SF6	NA	14days po new inferior RD w/ ERM possible star fold OD.	1	1	0	0	0	1	14days po PPV w/ EMP,ILM peel, SO (attached) for recurrent RRD w/ PVR	172days po PPV, SO rem, ERM peel for ERM causing traction	NA	yes	1
2013	5	60	Rheg RD OD	0	n.a.	Phakic - later pseudophakic		HM extreme T; 20/200, PHNI-2nd RD	4 mo after 1st RD: 20/80-1, PHNI; 6 mo: 20/70-1; PH: 20/40-2 (s/p CEIOL, SOR); 10 mo: 20/50+2, PHNI	PPV OD	1	0	0	SF6	NA	35days po recurrent mac involving RRD w/ PVR OD. 111days po PVR OD	1	1	0	0	0	1	35days po PPV w/ SO (attached), MP OD for recurrent RRD w/ PVR, star fold scarring OD.	143days po PPV w/ SO rem + CEIOL OD (no membranectomy)	NA	yes	1
2013	6	62	Mac off RD OD	0	n.a.	Pseudophakic	cobblestone, PVD, myopia	20/200, PHNI-1st RD; 20/50-2,PHNI-2nd RD; FB 3/140, PHNI-3rd RD; 20/200 PHNI on 11 mo s/p 1st RD rpr	3 mo post 1st Sx: 20/400, PHNI; 5 mo: 20/400 Ecc, PH: 20/200; 8 mo: 20/400, PH: 20/200 w/ 3+ lens; 11 mo: 20/200, PHNI w/ 3+ lens; 1 yr after 7/2013: 20/200, PHNI	PPV OD	1	0	0	gas	NA	22days po recurrent RD OD w/ choroidal folds OD. 54days po recurrent RD OD.85days po new RTs OD	3	2	0	0	0	3	27days po PPV SF6 OD for RD OD. 69days po PPV SF6 for RRD w/ PVR OD. 85days po PPV w/ SO (partially attached) for recurrent RD w/ PVR OD	NA	NA	no - (attached centrally under oil, SRF outside arcade IT)	0
2013	7	69	Rheg RD w. mac involvement w/ mult retinal breaks	0	n.a.	Phakic - later pseudophakic	PVD, HTN retinopathy, diabetic retinopathy	OD: 20/200+1, Ecc, PHNI; after 2nd RD: LP w/ proj; 20/400, PHNI-3rd RD	3 mo after 1st Sx: FB 3'/60-2, PHNI (pseudophakic); 6 mo: FB 3'/140-1, PHNI; 10 mo after 1st: HM; 11 mo after 3rd: not listed; 34mo after 1st (6/22/16) LP w/o proj (still had residual mac edema)	PPV OD	1	0	0	SF6	NA	22days po recurrent total RD OD. 55days po RRD OD. 118days po posterior PVR OD. 218days po recurrent RD OD.	3	1	0	0	0	3	28days po PPV C3F8 ERM peel for recurrent total RD + PVR rem + CEIOL OD. 67days po PPV, ERM peel, RD repair, SO (attached) OD. 231days po PPV w/ SO (attached) for recurrent RRD OD.	196days po PPV w/ SO rem + ERM/ILM rem OD. 756days po PPV w/ SO exchange, ICG, ERM rem, ILM rem OD	237days po scattered intraretinal hemorrhage	yes	1
2013	8	59	Mac off RD OD	0	n.a.	Phakic - later pseudophakic	DM 2, w/o diabetic retinopathy	HM w/ temporal and superior movement-1st RD; 3/100 FB Ecc-2nd RD	3 mo after 1st Sx: scFB 3/80 Ecc, PH: 20/100; 6 mo: 3/120 Ecc; 11 mo: 20/200+1 (s/p CEIOL, SOR)	PPV OD	1	0	0	SF6	NA	21days po recurrent RD OD	1	0	0	0	0	1	21days po PPV w/ SO (attached) for recurrent RD OD	217days po PPV w/ SO rem + CEIOL OD	NA	yes	1
2013	9	65	Mac off RD	0	n.a.	Phakic	Retinoschisis; Cataract OU	(OD: 20/40 PHNI, OS: FB 3/400 Ecc)	3 mo: (OS: 20/200 PHNI); 6 mo: (OS: 3/350)(pseudophakic, s/p SOR); 11 mo: (OS: 20/200 Ecc, PHNI)	PPV w/ scleral sponge w/ band OS		0	1	SO	attached	0	0	0	0	0	0	0	NA	170days po CEIOL, PPV SO rem OS	NA	yes	1
2013	10	70	Rheg Mac off RD OD w/ mult. Tears	0	n.a.	phakic	NS cataract	(OD: hand movement Ecc, OS: 20/30, PHNI)	2 mo: (OD 20/70-2, PHNI, OS: 20/20); 5 mo: (OD: 20/70+1, PHNI, OS: 20/20-2); 9 mo: (20/30-2, OS: 20/20) (1+NS OD)	PPV OD	1	0	0	SF6	NA	0	0	0	0	0	0	0	NA	NA	NA	yes	1
2013	11	82	Rheg Mac off RD	0	n.a.	Pseudophakic	PVD (OS)	(OD: 20/40-1)	5 mo: (OD: 20/200 PH 20/60+1); 1 year (OD: 20/200, Pinhole: 20/70-2) 13mo (OD 20/200-1, PH 20/50) (s/p SOR)	PPV OD	1	0	0	SO	attached	0	0	0	0	0	0	0	NA	364days po PPV w/ SO rem OD	NA	yes	1
2013	12	73	Rheg Mac off RD OS	0	n.a.	Phakic	PVD OD, NSC OU	(OS: CF @ top of UA)	2 mo: (OS: 20/30-2); 7 mo: (OD: 20/30-2, PHNI) (3+ NSC)	PPV OS	1	0	0	SF6	NA	0	0	0	0	0	0	0	NA	NA	NA	yes	1
2013	13	64	Mac off Rheg RD w/ mult breaks OS	0	n.a.	Phakic		(OS: 20/200, PHNI)	8 wk: 20/40+2, PH: 20/30+1; 5 mo: 20/30+2, PHNI; 8 mo: 20/40-2, PHNI; 16mo (1mo s/p CEIOL) 20/40-2 PH 20/30-2	Primary SB OS		1	0	SF6	NA	0	0	0	0	0	0	0	NA	448days po PPV w/ ERM/ILM rem + CEIOL OS	12days po PVD OS	yes	1
2013	14	82	Mac involving Rheg RD OS	1	Dry	Pseudophakic	PVD OU, HTN retinopathy OU	OS: Count fingers 2'	2 mo: 20/400 Ecc, PH: 20/100-1; 6 mo: FB 3'/100, PHNI	PPV OS	1	0	0	SF6	NA	0	0	0	0	0	0	0	NA	NA	NA	yes	1
2013	15	62	Mac off Inf Rheg RD OD	0	n.a.	Pseudophakic		(OD: 20/40, PHNI)	3 mo: 20/40-1, PHNI; 6 mo: 20/20-1	PPV w/ scleral sponge OD	0	0	1	SF6	NA	0	0	0	0	0	0	0	NA	NA	NA	yes	1
2013	16	56	Total RD OD	0	n.a.	Pseudophakic		(OD: 3'/80-1 FB, PHNI	9 wks: 20/70+2; 5 mo: 20/60-2, PH:20/50+2; 1 yr: 20/70-1+2, PH: 20/60-1	PPV OD	1	0	0	SF6	NA	0	0	0	0	0	0	0	NA	NA	NA	yes	1
2013	17	83	Mac off Rheg OD	0	n.a.	Pseudophakic		OD: FB 3/700 PHNI	2 mo: 20/70+1; 3 mo: 20/200, PHNI; 11 mo: 20/70-1 w/ glasses, PHNI	PPV OD	1	0	0	SF6	NA	0	0	0	0	0	0	0	NA	NA	NA	yes	1
2013	18	70	Total RD OD	0	n.a.	phakic - aphakic after initial RD rpr	Cataract (OD)	HM w/ direction	2 mo: HM; 3 mo: CF, barely; 7 mo: HM w/ direction	PPV + lensectomy OD	1	0	0	SO	attached	0	0	0	0	0	0	0	NA	NA	NA	yes	1
2013	19	70	Rheg Mac off RD OS w/ horseshoe tear	0	n.a.	Pseudophakic		3'/600 FB Ecc	2 mo: check IO; 7 mo: 20/40, PHNI; 13 mo: 20/50-1; 16mo (OS 20/30-2 PH 20/25-2)	PPV OS	1	0	0	SF6	NA	0	0	0	0	0	0	0	NA	NA	NA	yes	1
2013	20	76	Rheg Mac off RD OD	1	Dry	Phakic	cobble stone, PVD	HM w/ proj	3 mo: 20/60-2, PH:20/40-1; 7 mo: 20/40-2 (3+ NS)	PPV OD	1	0	0	SF6	NA	0	0	0	0	0	0	0	NA	NA	NA	yes	1
2013	21	67	Mac off Rheg RD w/ temporal retinal tear OD	0	n.a.	Phakic	PVD OU, lattice OD	20/400, PHNI	2 mo: 20/200, PHNI; 5mo: 20/200, PHNI; 9 mo: 20/200, PHNI; 1 yr: 20/70, PH 20/60 (1mo s/p CEIOL, SOR)	PPV OD	1	0	0	SO	attached	0	0	0	0	0	0	0	NA	338days po CEIOL + PPV w/ SO rem OD	NA	yes	1
2013	22	59	Rheg Mac off OD	0	n.a.	Pseudophakic	PVD	3/60 FB, PH: 20/100+1	2 mo: 20/30-2+1, PHNI; 4 mo: 20/25-2, PHNI; 10 mo: 20/25+2, PHNI	PPV OD	1	0	0	SF6	NA	0	0	0	0	0	0	0	NA	NA	NA	yes	1
2014	23	70	Rheg Mac off OD	0	n.a.	Pseudophakic	HTN retinopathy	20/30-1, PHNI	7 wks: 20/30-2, PH: 20/25-1; 4 months after: (OD: 20/25 +1); 11 mo: (OD: VSC 20/40+2, Pinhole: 20/20-1;)	PPV OD	1	0	0	SF6	NA	0	0	0	0	0	0	0	NA	NA	NA	yes	1
2014	24	58	Rheg Mac off OS	0	n.a.	Pseudophakic	HTN retinopathy , cobllestone, PVD	3/100 Ecc, PHNI	10 wks: 20/60-1, PHNI; 6 months: (OS: 20/70 -1) (PCO 2+)	PPV OS	1	0	0	SF6	NA	0	0	0	0	0	0	0	NA	NA	NA	yes	1
2014	25	80	Rheg Mac off OD	1	Dry	Pseudophakic	None	20/400, PHNI	4 wks: 20/400, PH: 20/60-2; 4 months: (OD: 20/400); 8 mo: (VSC OD Pin: NI; OS: 20/25+2)	PPV OD	1	0	0	SO	attached	0	0	0	0	0	0	0	NA	NA	NA	yes	1
2014	26	74	Mac off OD	0	n.a.	Pseudophakic		HM	1 mo: 20/400 Ecc; 4 months: VSC 20/400; 8 mo: 20/200, PH: 20/80-1 (s/p SO rem); 1 yr: 20/100+1, PHNI. 23mo 20/80 PH 20/70	PPV OD	1	0	0	SO	attached	0	0	0	0	0	0	0	NA	170days po PPV w/ SO rem OD	NA	yes	1
2014	27	75	Mac off RD OS	1	Dry	Pseudophakic	PVD, POAG	20/400, PH: 20/200	2 months: (VSC OS 20/100 -1); 4 mo: 20/100, PH: 20/50-1; 8 mo: 20/150; PH: 20/50-1	PPV OS	1	0	0	gas	NA	0	0	0	0	0	0	0	NA	NA	NA	yes	1
2014	28	61	Mac off w/ mult. tears OD	0	n.a.	Phakic	HTN retinopathy OU, arterial narrowing in OD, lattice degen (OD)	LP w/ proj	5 wks: 20/400, PH: 20/200; 3 months: (VSC OD 20/200); 9 mo: PH 20/200, FB 3/60+2 (NS 3+)	PPV OD	1	0	0	SF6	NA	0	0	0	0	0	0	0	NA	NA	NA	yes	1
2014	29	72	Mac off RD with tear OD	0	n.a.	Pseudophakic	Vitr. Debris (OD)	20/400, PH: 20/50-2	1 mo: (VCC OD 20/70 -2, PIN OD 20/40); 5 mo: (OD with glasses 20/30 -1); 14 mo: 20/25 w/ glasses, PHNI	PPV OD	1	0	0	SF6	NA	0	0	0	0	0	0	0	NA	NA	39days po POAG OD	yes	1
2014	30	58	Rheg Mac off OS	0	n.a.	Phakic - later pseudophakic	PVD	FB 3/60 Ecc	3 wks: (VSC OS FC-3'); 4 mo: (VCC OS 20/30 -2)(pseudophakic); 10 mo: 20/30 w/ glasses	PPV OS	1	0	0	SF6	NA	0	0	0	0	0	0	0	NA	Had CEIOL OS by 120days po visit	NA	yes	1
2014	31	55	Rheg RD w/ mac involvement OD	0	n.a.	Phakic - later pseudophakic	PVD, HTN retinopathy, histo cap retinitis (does not involve the mac)	1st RD: 20/150; 2nd RD: 20/80-1, PHNI; 3rd RD: 20/100+1, PH: 20/60	2mo po: 20/70+1-1, PH: 20/40-2; 6mo po: 20/100+1 w/ glasses, PH: 20/60; 8mo po: 20/60-1 w/ glasses, PH: 20/25(s/p CEIOL); 1yr po: 20/60-2, PH: 20/40+1; 1.5yr po: 20/50-2; PH: 20/40-1. 5/11/16 20/40+2 PHNI	PPV OD	1	0	0	SF6	NA	8days po recurrent RD OD. 112days po recurrent inferior RRD OD. 202 days po recurrent RD OD.	3	0	0	0	0	2	21days po PPV SF6 OD for mac involv RRD OD. 231days po PPV + CEIOL OD for inferior RD OD.	245days po PPV w/ heavy liquid rem OD. 581days po PPV, post capsulotomy, ERM/ILM rem, IVA for ERM, PCO, retained heavy liquid	NA	yes	1
2014	32	67	Rheg OS	0	n.a.	Pseudophakic		20/70, PH: 20/30-2	3 wks: (sc OS: 20/40 and PH 20/20); 1 yr: OS: Dcc20/40 and PH20/30-1	PPV OS	1	0	0	SF6	NA	0	0	0	0	0	0	0	NA	NA	PVD OS 21days po	yes	1
2014	33	65	Mac off RD OS	0	n.a.	Phakic - later pseudophakic		HM	4 mo: FB 3/120-1, PH 3/80; 6 mo: 20/400 w/ glasses, PH w/ Ecc NI (s/p CEIOL, SOR); 11 mo: 20/400+1, PHNI . 27mo 20/200 PHNI.	PPV OS	1	0	0	SO	attached	0	0	0	0	0	0	0	NA	177days po PPV w/ SO rem + CEIOL OS	NA	yes	1
2014	34	66	Rheg RD w/ mac involvement OD	1	Dry	Phakic	HTN retinopathy	20/50+1 w/ glasses, PH: 20/40-2	3 wks (OD: Dcc20/40-2; OS: Dcc20/25-1); 2 mo (OD: Dcc20/40+1, OS: Dcc20/20-2; 6 mo (OD Dcc20/400, OS Dcc20/25-1) (3+ NS OD)	PPV OD	1	0	0	SF6	NA	0	0	0	0	0	0	0	NA	0	NA	yes	1
2014	35	67	Rheg Mac off OS	0	n.a.	Pseudophakic		HM/ LP w/o proj	1 mo: (OD: DccHM PHW/ECCENTRICNI; OS: Dcc20/400 PHW/ECCENTRICNI; 2 mo: OS: Dcc20/400, PH 20/200-1); 3 mo: Dcc20/400W/ECCENTRIC); 6 mo: OS: Dcc20/400W/ECC; 10 mo: FB 3/700, PHNI	PPV OS	1	0	0	SO	attached	0	0	0	0	0	0	0	NA	NA	severe ERM OS 174days po	yes	1
2014	36	68	Rheg Mac off w/ prolif vitr OS	0	n.a.	Pseudophakic		20/60 w/ Ecc w/ glasses, PHNI	3 mo: 20/400 w/ glasses, 20/50+1 w/ 3.5+ lens; 7 mo: 20/100 w/ Ecc, PHNI (s/p SO rem); 11 mo: 20/100 w/ Ecc-1, PHNI	PPV OS	1	0	0	SO	attached	0	0	0	0	0	0	0	NA	124days po PPV w/ SO removal OS. 533days po PPV, debridement of SO on IOL OS	6days po hypertensive retinopathy OS. 132days po SO droplets on back of PCIOL OS.	yes	1
2014	37	59	Mac off RD OS	0	n.a.	Pseudophakic		1st RD: FC-1'; 2nd RD: 20/100+1, PH: 20/80+2-1	3mo po: 20/400, PH: 20/200; 5mo po: 20/400, PHNI; 8mo po: FB 3/120-1; 11mo po: 20/100+1 w/ Ecc (s/p SO rem)	PPV OS	1	0	0	SF6	NA	38 days po recurrent mac off RD w/ PVR	1	1	0	0	0	1	42days po PPV w/ heavy liquid, SO (attached) OS for recurrent RD OS	280days po PPV w/ SO removal OS	43days po POAG OS	yes	1
2014	38	60	Mac off RD OS	1	Dry	Phakic - later pseudophakic	Lattice degeneration	FC-5' w/ Ecc	3 mo: 20/400, PH: 20/200+1 (s/p CEIOL); 6 mo: (OS: sc20/50-2)(s/p SO rem); 11 mo: 20/40, PHNI	PPV OS	1	0	0	SF6	NA	8days po recurrent RD w/ PVR OS	0	0	0	0	0	1	14days po PPV w/ MP w/ SO (attached) OS + CEIOL for recurrent RD w/ PVR OS	189days po PPV w/ SO removal OS	NA	yes	1
2014	39	83	Rheg Mac off OS	0	n.a.	Pseudophakic	DM2 w/ ocular	FC-1' w/ Ecc, PHNI	2 mo: (OD: sc20/25-1, OS:sc20/400); 6 mo: (OD: sc20/40, PH20/30; OS: sc20/400, PH20/200-1	PPV OS	1	0	0	SO	NA	0	0	0	0	0	0	0	NA	NA	NA	yes	1
2014	40	66	Rheg Mac off OD	1	Dry	Phakic		FC-3'	4 mo: 20/200+1 w/ glasses, PH: 20/60+1; 6 mo: (OD: Dcc20/60+2); (NS 2+ OD). 33mo: OD Dcc20/25-1 PHNI (PCIOL)	PPV OD	1	0	0	SF6	NA	0	0	0	0	0	0	0	NA	By 1010days po visit had CEIOL OD.	119day po stable pigment epi detachment, ERM OD - observe	yes	1
2014	41	79	Rheg Mac off OS w/ prolif vitr	0	n.a.	Pseudophakic	HTN retinopathy, PVD	FB 3/120	3 mo: OS: sc20/400W/ ECC, PH20/400W/ECC; 6 mo: OS: sc20/400W/ECC	PPV OS	1	0	0	SF6	NA	0	0	0	0	0	0	0	NA	NA	glauc suspect OU	yes	1
2014	42	56	Rheg Mac off OS	0	n.a.	Phakic - later pseudophakic	HTN Retinopathy	FC-1' w/ Ecc	1 mo: 20/400; 3 mo: 20/200; 6 mo: 20/80-1; 14 months: 20/70-1 (pseudophakic)	PPV OS	1	0	0	SF6	NA	0	0	0	0	0	0	0	NA	NA	CEIOL OS by 407days po visit	yes	1
2014	43	58	Rheg RD OS	0	n.a.	Pseudophakic		LP w/ proj	1 mo: 3'80 FB; 3 mo: Ecc; 7 mo: FC-2'; 14 mo: 3/180 FB	PPV OS	1	0	0	SO	attached	49days po inferior RD under SO, star fold IT OS	1	1	0	0	0	0	NA	NA	NA	no - partial (chronic inf RD under SO)	0
2014	44	61	Mac off Rheg w/ giant tear OD	0	n.a.	Pseudophakic		LP w/ proj	4 mo: 20/400, PHNI; 8 mo: 20/400, PH: 20/200; 1 yr: PH: 20/400, regular not listed. 32mo: 20/400, PHNI (s/p SO rem)	PPV OD	1	0	0	SO	attached	0	0	0	0	0	0	0	NA	826days po SO removal OD	NA	yes	1
2014	45	86	Mac off Rheg RD OS	1	Wet	Pseudophakic		PC-3' w/ Ecc (glasses)	4 mo: 20/60-1 w/ glasses; 6 mo: 20/30-2 w/ glasses; 13 mo: 20/50-1	PPV OS	1	0	0	SF6	NA	0	0	0	0	0	0	0	NA	NA	NA	yes	1
2014	46	69	Mac off RD OD	0	n.a.	Pseudophakic	DM 2 w/ ocular	OD: 20/200, PHNI	4 mo: 20/400, PHNI; 6 mo: 20/100-1 (s/p SOR), PHNI; 8 mo: 20/70-2, PHNI: 20/60-1	PPV OD	1	0	0	SO	attached	0	0	0	0	0	0	0	NA	126days po PPV w/ SO removal OD	NA	yes	1
2014	47	91	Rheg Mac off OD w/ mult retinal tears	0	n.a.	Pseudophakic	PVD	OD: 20/200 w/ glasses, PHNI	4 mo: 20/400 w/ glasses, PHNI; 8 mo: 20/400 w/ glasses, PH: 20/200; 15 mo: 20/400 w/ glasses, PHNI	PPV OD	1	0	0	SO	attached	250 days po small pocket of SRF inf - observe OD	1	0	0	0	0	0	NA	NA	NA	no - (partial. stable inf SRF under SO)	0
2014	48	61	Mac off OS	0	n.a.	Pseudophakic		LP w/ proj	1 mo: 20/400; 5 mo: not recorded; 9 mo: not recorded; 11 mo: HM.	PPV OS	1	0	0	SO	attached	0	0	0	0	0	0	0	NA	398days po PPV w/ SO removal OS	NA	yes	1
2014	49	61	Rheg RD OD	0	n.a.	Pseudophakic		1st RD: HM; 2nd RD: 20/400, PHNI	4mo: FC-3'; 7mo: 20/50-1 w/ glasses (s/p SO rem); 1yr po: 20/50+1-2; PHNI	PPV OD	1	0	0	SF6	NA	22days po recurrent mac off RD OD	1	0	0	0	0	1	27days po PPV w/ SO (attached) for recurrent mac off RD OD	125days po PPV w/ SO removal OD	0	yes	1
2014	50	81	Rheg Mac off OD	0	n.a.	Pseudophakic	PVD	20/400, PHNI	2 mo:20/400, PH: 20/200; 6 mo: 20/200-1, PHNI; 1 yr: 20/200, PHNI	PPV OD	1	0	0	SO	attached	0	0	0	0	0	0	0	NA	NA	NA	yes	1
2014	51	61	Mac off OD	0	n.a.	Pseudophakic		OD: HM	6 mo: 20/30-1, PHNI	PPV OD	1	0	0	SF6	NA	0	0	0	0	0	0	0	NA	NA	NA	yes	1
2014	52	67	Mac off RD OD	0	n.a.	phakic		1st RD: 20/400; 20/100-1 w/ glasses-2nd RD	1st RD: 4 mo: 20/100+1-1; 6 mo: 20/100+1 (s/p SO rem); 14 mo: 20/80-1; 2nd RD: 4 mo: 20/50+1-1; 9 mo: 20/70-2 w/ glasses, PHNI; 1 yr: 20/80-1 w/ glasses, PHNI	PPV + CEIOL OD	1	0	0	SO	attached	22days po new pocket of SRT inf/nasal w/ RT OD. 155 days po recurrent RRD OD.195days po recurrent PVR and RD OD	3	2	0	0	0	3	28days po Primary SB OD for RD. 161days po PPV w/ SO (attached?) for recurrent mac off RRD w/ PVR. 196days po PPV w/ SO (attached) for recurrent RRD w/ PVR OD.	126days po PPV w/ SO removal OD	NA	yes	1
2014	53	75	Mac off RD OD	0	n.a.	Pseudophakic	DM 2 w/ ocular	HM	4 mo: 20/200 w/ glassesl; 7 mo: 20/400 w/ glasses 10: 20/200-1 w/ glasses;	PPV OD	1	0	0	SF6	NA	0	0	0	0	0	0	0	NA	NA	NA	yes	1
2014	54	71	Rheg RD OS	1	Dry - early	Phakic - later pseudophakic	HTN retinopathy, PVD	20/400 w/ Ecc	2 mo: 20/50+1; PHNI; 6 mo: 3/100 FB, PH: 20/400; 13 mo: 20/70-1; PHNI (s/p CEIOL, SOR). 20mo: 20/50+2 PHNI	PPV OS	1	0	0	SF6	NA	51 days po stable RD OS. 84 days po recurrent RD OS	1	0	0	0	0	1	84days po PPV w/ SO (attached) for mac off RD OS	192days po PPV w/ SO removal + CEIOL OS	NA	yes	1
2014	55	85	Rheg Mac off OS	1	Dry	Pseudophakic	POAG w/ bleb OS	20/100, PHNI	3 mo; 20/50-1 w/ glasses; 9 mo: 20/50, PHNI	PPV OS	1	0	0	SF6	NA	0		0	0	0	0	0	NA	NA	90days po HTN retinopathy OS	yes	1
2014	56	58	Mac off RD w/ subretinal fibrosis band OS	0	n.a.	Pseudophakic	HTN retinopathy	1st RD: HM; 2nd RD: HM w/ Ecc	5mo: HM; 9mo po: HM w/ Ecc, PHNI; 1yr: No LP	PPV OS	1	0	0	SF6	NA	26days po RD mac off recurrent RD w/ PVR, vitr prolapse OS. 68 days po recurrent SRF, PVR OS. 110 days po recurrent RRD w/ PVR - stable	2	0	0	0	0	1	39days po PPV w/ SO (attached) for recurrent mac off RD OS	NA		no - (chronic stable RRD OS under SO)	0
2014	57	60	Mac off RD OD	0	n.a.	Pseudophakic	HTN retinopathy	FC-2' w/ Ecc, PHNI	4 mo: 20/100, PH: w/ Ecc NI; 6 mo: 20/400, PH: 20/200+1; 11 mo; 20/40, PHNI	PPV OD	1	0	0	SF6	NA	0	0	0	0	0	0	0	NA	147days po PPV w/ ERM/ILM rem, syncehiolysis OD	NA	yes	1
2014	58	71	Mac off RD OD	1	Dry - early	Pseudophakic	HTN retinopathy	HM w/ Ecc., PHNI; 20/200, PHNI-2nd RD	3 mo: 20/80+1, PHNI; 11 mo: 20/50+2, PHNI	PPV OD	1	0	0	SF6	NA	29 days po RD mac off OD	0	0	0	0	0	1	30days po PPV w/ SF6 for recurrent mac off RD OD	18days po IOL reposition for dislocated IOL OD	NA	yes	1
2014	59	60	Mac off OS w/ retinal tear	0	n.a.	Phakic - later pseudophakic	HTN retinopathy OD; PVD	FC-1'	4 mo: 20/400 w/ Ecc, PH: 20/80-1; 11 mo: 20/60-2 w/ glasses, PH: 20/50-2 (PCO +1). 31 mo: Dcc20/40+2, PH 20/25-2 (PCIOL)	PPV OS	1	0	0	SF6	NA	0	0	0	0	0	0	0	NA	by 354days po CEIOL OS	NA	yes	1
2015	60	60	Mac off Rheg RD OS	0	n.a.	Pseudophakic	PVD, HTN retinopathy	OS: HM-1st RD; 20/400, PHNI-2nd RD; 20/400-3rd RD	1st Sx: 1 mo: (20/30-2); 2 mo (20/40-1); 7 mo 1st Sx, 4 mo 2nd Sx, and 3mo 3rd Sx: 20/25-1, PHNI	PPV OS	1	0	0	SF6	NA	103days po reccurent RRD w/ PVR mac off OS. 111days po complicated RD OS.	2	1	0	0	0	2	104days po PPV w/ ILM removal w/ heavy liquid for recurrent RRD w/ PVR OS (partially attached). 116days po PPV w/ perfluoroctane removal, SF6 for recurrent RRD OS	NA	NA	yes	1
2015	61	58	Mac off RD OD	0	n.a.	Pseudophakic	h/o RK	OD: 20/40 w/ glasses-1st RD; LP w/ proj, PHNI-2nd RD; LP w/ proj-3rd RD; FC-3'-4th RD; FC-1' 5th RD; LP w/ proj-6th RD	1 mo 1st Sx: 20/100+1; 3 mo 1st Sx, 1 mo: 2nd Sx: LP w/ proj; 7mo po 1st sx: FC-3', PHNI; 11mo po 1st sx: FC-3', PHNI; 15mo po 1st sx: FC-2', PHNI; 1.5yr po 1st sx: FC-5', PH: w/ Ecc, NI	PPV OD	1	0	0	SF6	NA	49days po New mac off RD OD. 115days po total RD w/ severe PVR OD. 214 days po vitreous debris w/ emulsified oil and oil in front of IOL. 307days po RD w/ PVR OD	3	2	0	0	0	4	49days po PPV w/ C3F8 for PVR, RD OD. 119days po PPV, retinotomy, C3F8, MP, SO (attached) + PK OD for severe PVR, RD, k ulcer w/ h/o of RK. 245 days po PPV, SO removal, retinectomy for debris, PVR. 308 PPV w/ SO (attached), retintomy, FAX, IVA, IV vanc OD for primary hypotony, RD OD	294days po PPV, SO rem for vitreous debris.	NA	yes	1
2015	62	59	Inf Mac off RD OS	0	n.a.	Phakic - later pseudophakic	h/o mac on RRD OS	1st RD: 20/400, PHNI, glasses; 2nd RD: 20/400 w/ glasses, PH: 20/150+2	1st RD: 3 mo: 20/400 w/ glasses, PH: 20/200; 6 mo: FB 3/100, PH: 20/150-1; 11 mo: 20/400 w/ glasses, PH: 20/100-1; 2nd RD: 3 mo: 20/400 w/ glasses, PH: 20/200+1; 6 mo: 20/400 w/ glasses, PH: 20/200+1; 9 mo: 20/400 w/ glasses, PHNI. 6/5/17 (29mo after 1st RD) (s/p SOR) Dsc 20/200 PHNI.	PPV OS + CEIOL	1	0	0	SO	attached	73days po PVR OS	1	1	0	0	0	1	282 days po PPV, SO exchange (attached), PVR/ILM membranectomy OS for RD w/ PVR OS	842days po PPV w/ SO rem OS.	NA	yes	1
2015	63	69	Total Rheg RD OS	0	n.a.	Pseudophakic	HTN retinopathy, PVD	1st and 2nd RD: HM	3mo 2015: 20/400 w/ glasses, PH: 20/200; 6mo: FB 3/80, PH: 3/20-2; 10mo: 3/80 FB, PH: 20/200-1;	PPV OS	1	0	0	SF6	NA	15days po retinal tear at risk to cause RRD OS.43days po RD mac off OS. 71days po recurrent (inferior. Mac on) RD - observation only	2	0	0	0	0	1	35days po PPV w/ SO (partial attach) for recurrent RRD OS	NA	NA	no - (partial. inferior chronic RD mac on. under SO)	0
2015	64	72	Mac off RD OD	0	n.a.	Pseudophakic		20/50, PH: 20/50+2	2 mo: 20/150+1; PH: 20/50; 5 mo: 20/150 w/ glasses; 10 mo: 20/200, PH: 20/200+1 (s/p SO rem)	PPV OD	1	0	0	SF6	NA	13days po recurrent RD OD	1	0	0	0	0	1	13days po PPV w/ SO (attached) for RD OD	SO removal 140days po	NA	yes	1
2015	65	75	Mac off OD	1	Dry	Pseudophakic	PVD; HTN retinopathy; DM2 w/ ocular (NPDR)	HM	3 mo: FB 3/60; 7 mo: FB 3/100, PHNI	PPV OD	1	0	0	SO	attached	0	0	0	0	0	0	0	NA	NA	NA	yes	1
2015	66	60	Mac off RD OD	1	Dry	Pseudophakic	HTN retinopathy, DM2	Glasses: 20/100 w/ Ecc -1, PHNI	3 mo:20/40+2 w/ glasses, PH: 20/25-2; 7 mo: 20/40+2 w/ glasses, PH: 20/25	PPV OD	1	0	0	SF6	NA	0	0	0	0	0	0	0	NA	NA	NA	yes	1
2015	67	72	Mac off Rheg RD OS	0	n.a.	Pseudophakic	PVD	20/60-2 w/ glasses, PH20/40-2-1st RD; HM-2nd RD	3 mo: 20/400 w/ glasses, PH: 20/200; 6 mo: 20/400 w/ glasses, PH: 20/200+1; 13 mo: FB 3/80, PH: 20/400	PPV OS	1	0	0	SF6	NA	59days po RD w/ PVR mac off OS. 91days po inferior RD - monitor	1	1	0	0	0	1	63days po PPV w/ SO OS for RD w/ PVR OS	NA	NA	yes	1
2015	68	90	Mac involving RD w/ PVR OD	1	Dry	Pseudophakic		3/300 FB, PH: 3/225 FB	3 mo: 20/400 w/ glasses, PHNI; 6 mo: 20/400 w/ glasses, PHNI; 1 yr: not recorded, 20mo (DccFB 3/400 w/ ecc PHNI) (s/p SO rem)	PPV OD	1	0	0	SO	attached	0		0	0	0	0	0	NA	384days po PPV w/ SO rem OD	NA	yes	1
2015	69	84	Mac off RD OS	1	Dry	Pseudophakic	HTN retinopathy	1st RD: 20/200, PHNI; 2nd RD: FC-1'; 3rd: 20/400 w/ glasses, PH: 20/200	4mo: FC-5', PH: 20/200; 8mo: 20/400 w/ Ecc, PH: 20/200-1; 11mo: 20/400 w/ Ecc, PHNI, FB 3/60 w/ Ecc PHNI; 1.5yr: 20/400 w/ Ecc, PHNI. 2mo s/p SO rem DscFB 3/100-1 ECC PHNI	PPV OS	1	0	0	SF6	NA	21days po recurrent RRD OS. 82days po Recurrent RRD inferior OS.	2	1	0	0	0	2	21days po PPV w/ SO (attached) OS for recurrent RRD OS (mac off). 92days po PPV w/ SO replacement (attached) for recurrent RRD w/ PVR OS.	533days po PPV w/ SO rem, ERM/ILM rem OS	NA	yes	1
2015	70	58	Mac off RD w/ prolif vitr OS	0	n.a.	Pseudophakic		1st RD: LP w/ proj; 2nd RD: 20/200-1, PHNI	3mo: 20/200-1, PHNI; 8mo: FB 3/60, PHNI; 9mo: FB 3/120-1; 15mo 2016: 3/25+1; (2mo s/p SO rem 20/200 PHNI	PPV OS	1	0	0	SO	attached 1day and 1wk po, inferior RD 1mo po	43days po RD OS. 50days po Star fold OS. 85days po choroidal detachment. 92days po vitreous hemorrhage.101 days po residual choroidal hemorrhage/rupture.	1	1	0	1	1	1	84days po PPV w/ scleral buckle, SO exchange for PVR w/ recurrent RD OS	NA	574days po PPV w/ SO rem OS	yes	1
2015	71	60	Mac off RD OS	0	n.a.	Pseudophakic	PVD, NPDR OS	20/50-2, PHNI	2 mo: 20/70, PH: 20/50; 5 mo: 20/70-2, PH: 20/50-1; 10 mo: 20/200, PH: 20/50-1	PPV OS	1	0	0	SF6	NA	0	0	0	0	0	0	0	NA	NA	NA	yes	1
2015	72	66	Complex Rheg RD w/ mac involvement OD w/ prolif vitr	0	n.a.	Phakic - later pseudophakic	PVD	HM	4 mo: 20/200-1, PHNI; 6 mo: not recorded; 10 mo: 20/60+2-2, PHNI (pseudophakic, s/p SO rem)	PPV OD	1	0	0	SO	attached	0	0	0	0	0	0	0	NA	182days po PPV w/ SOR + CEIOL OD	NA	yes	1
2015	73	72	Mac off OD	1	Dry	Pseudophakic	PVD	FC-2' w/ glasses	4 mo: 20/400 w/ glasses, PHNI; 8 mo: 20/150+1 w/ glasses, PHNI; 10 mo: 20/100-2 w/ glasses, PHNI	PPV OD	1	0	0	SF6	NA	0	0	0	0	0	0	0	NA	147days po PPV for membrane peel OD	NA	yes	1
2015	74	79	Mac off RD OD	1	Dry	Pseudophakic	HTN retinopathy (5/2015)	HM	3 mo:3/600 ; 6 mo: 3/100-1	PPV OD	1	0	0	SF6	NA	0	0	0	0	0	0	0	NA	NA	NA	yes	1
2015	75	63	Mac off RD w/ early prolif vitr OS	1	Wet	Pseudophakic	HTN retinopathy (12/2015)	FC-3'	3 mo: 20/400 w/ Ecc, PHNI; 5 mo:20/400 w/ Ecc, PHNI; 8 mo: 20/400 w/ Ecc; 11 mo: 20/400 w/ Ecc, PHNI	PPV OS	1	0	0	SF6	NA	0	0	0	0	0	0	0	NA	NA	NA	yes	1
2015	76	57	Mac off Rheg OS	0	n.a.	Phakic - later pseudophakic		20/400 w/ glasses, PHNI	2 mo:20/100+1-1, PH: 20/50+1; 6 mo: 20/30-1, PHNI (pseudophakic); 1yr: 20/40+2 w/ glasses, PHNI (pseudophakic)	PPV OS	1	0	0	SF6	NA	0	0	0	0	0	0	0	NA	CEIOL OS by 176days po visit	NA	yes	1
2015	77	67	Mac off RD w/ prolif vitr OD	0	n.a.	Pseudophakic		FB 3/120, PHNI	2 mo: 3/140; 6 mo:20/400 w/ Ecc, 3/200; 1 yr: FB 3/600, PHNI (s/p CEIOL)	PPV OD	1	0	0	SO	partially attached	58days po open break under oil OD, inf RD OD. 139days po RT. 205days po PVR, RD OD	2	1	0	0	0	2	105days po Primary SB + SO addition (partially attached) OD for mac on RD OD. 350days po PPV, SB revision, SO exchange (attached), heavy liquid OD for recurrent RRD, PVR OD	by 293days po had CEIOL OD	464days po PDR OD	no - (recurrent total RD mac off)	0
2015	78	58	Mac off RD OS	0	n.a.	Phakic - later pseudophakic	PVD (OS; 4/2015)	20/200-1 w/ glasses, PHNI	1 mo:20/200 w/ glasses, PH: 20/80-1; 5 mo: 20/200-1 w/ glasses, PH: 20/60-1; 1 yr: 20/30+2 w/ glasses, PH: 20/25 (pseudophakic)	PPV OS	1	0	0	SF6	NA	0	0	0	0	0	0	0	NA	NA	Psuedophakic at 370days po visit	yes	1
2015	79	61	Mac off Rheg RD OD	0	n.a.	Phakic - later pseudophakic	PVD, HTN retinopathy	HM	1 mo: 20/100+1, PH: 20/60-2; 7 mo: 20/50+2 w/ glasses, PH: 20/40+2 (pseudophakic)	PPV OD	1	0	0	SF6	NA	0	0	0	0	0	0	0	NA	NA	Psuedophakic at 217days po visit	yes	1
2015	80	56	Mac off RD OS	0	n.a.	Phakic - later pseudophakic		HM	3 mo: 20/60-1, PH: 20/40; 10 mo: 20/70-1, PHNI (pseudophakic)	PPV OS	1	0	0	SF6	NA	0	0	0	0	0	0	0	NA	NA	1day po bullous retinoschisis OS	yes	1
2015	81	88	Mac off RD OD	1	Dry	Pseudophakic	HTN retinopathy	HM	2 mo: 20/60 w/ glasses, PHNI; 6 mo: 20/40+2 w/ glasses, PHNI	PPV OD	1	0	0	SF6	NA	0	0	0	0	0	0	0	NA	NA	22days po POAG	yes	1
2015	82	76	Mac off OS w/ prolif vitr	0	n.a.	Pseudophakic	PVD, cobblestone degeneration	HM	4 mo: PH: 20/400, FB: 3/100-1; 10 mo: PH: 20/400, FB: 3/140-1+1	PPV OS + ACIOL replacement, dislocated PCIOL removal, choroidal effusion drainage OS	1	0	0	SO	attached	40days po PVR OS (resolved by 306days po)	0	1	0	0	0	0	NA	NA	134days po POAG OS	yes	1
2015	83	70	Mac off RD OS	0	n.a.	Phakic - later pseudophakic	PVD	3/120-FB	3 mo: 3/80-FB, PHNI; 1 yr: 20/200 w/ Ecc (s/p CEIOL, SO rem)	PPV OS	1	0	0	SO	attached	0	0	0	0	0	0	0	NA	203days po PPV w/ SO removal + CEIOL OS	31days po PVD w/ Weiss ring OS	yes	1
2015	84	69	Mac off RD OS	0	n.a.	Pseudophakic	PVD	FB 3/160, PHNI	2 mo: 3/60-1, PH: 20/200; 10 mo: 3/60-FB, 20/200+1-PH	PPV OS	1	0	0	SF6	NA	0	0	0	0	0	0	0	NA	NA	NA	yes	1
2015	85	60	Mac off RD OS	0	n.a.	Phakic. PCIOL on 9/17/15 OS	PVD	1st RD: 20/200; 2nd RD: HM	4mo: 20/200, PHNI (pseudophakic); 9mo: FB 3/350 w/ Ecc, PHNI; 1yr: HM (s/p SO rem)	PPV OS	1	0	0	SF6	NA	100days po PVR, new RD w/ tears OS. 113days po sub-retinal hemorrhage OS. 121 days po star fold on SB OS	1	2	0	0	0	1	112days po PPV w/ sceral buckle, SO, PVR cocktail, ERM removal for recurrent mac off RD, PVR OS	308days po SO removal, chorodial hemorrahge complication during sx OS	NA	yes	1
2015	86	80	Mac off RD OS	0	n.a.	Phakic - later pseudophakic		HM	4 mo:20/400, PH: 20/200; 6 mo; 20/200 w/ glasses, PH: Ecc, NI; 1 yr: 20/200, PHNI	PPV + CEIOL OS	1	0	0	SF6	NA	0	0	0	0	0	0	0	NA	NA	195days po glauc suspect OU	yes	1
2015	87	66	Total RD OS	0	n.a.	Phakic - later pseudophakic	HTN retinopathy	HM	4 mo: 20/400 w/ glasses, PH: 20/150; 6 mo: 20/400, PH: 20/150(pseudophakic); 1 yr: 20/400 w/ glasses, PH: w/ Ecc, NI (s/p SO rem)	PPV w/ SB OS	0	0	1	SO	attached	0	0	0	0	0	0	0	NA	278days po SO removal OS	104days po DM w/o occular	yes	1
2015	88	73	Mac off RD w/ prolif vitr OD	0	n.a.	Pseudophakic	HTN retinopathy	FC-5', PHNI	3 mo: 20/60-1, PH: 20/50+2; 6 mo: 20/50+1, PHNI; 9 mo: 20/40-1, PH: 20/30-2	PPV OD	1	0	0	SF6	NA	0	0	0	0	0	0	0	NA	NA	NA	yes	1
2015	89	61	Mac off OD	0	n.a.	Phakic - later pseudophakic		1st RD: 20/80 w/ glasses, PHNI; 2nd RD: HM w/ glasses, PHNI	5mo: 20/400+1 w/ glasses, PH: 20/200 (pseudophakic); 11mo: 20/200 w/ glasses, PHNI (had 2+ PCO)	PPV OD	1	0	0	SF6	NA	36days po bullous RD mac off OD	1	0	0	0	0	1	42days po PPV, PVR cocktail, heavy liquid FAX SF6 + CEIOL OD for recurrent RD	NA	NA	yes	1
2015	90	63	Mac involving Rheg RD OS	0	n.a.	Phakic - later pseudophakic	HTN retinopathy; PVD	3/180 FB	3 mo: 20/50-1, PHNI (pseudophakic); 5 mo: 20/40-2; PHNI; 9 mo: 20/30-1, PHNI	PPV OS	1	0	0	SF6	NA	68days po recurrent RD (mac on), epiretinal membrane OS	1	0	0	0	0	1	70days po PPV w/ ICG membranectomy SF6 + CEIOL OS for recurrent RRD macula sparring OS	Had YAG prior to 250days po visit OS	NA	yes	1
2015	91	58	Mac off w/ prolif vitr OS	0	n.a.	Phakic - later pseudophakic		1st RD: 20/400 w/ glasses, w/ Ecc NI; 2nd RD: FC-1'; 3rd RD: FC-3', PH: 20/400; 4th RD: 20/400 w/ glasses, PH: 20/200 w/ Ecc	6 mo: 20/400 w/ glasses, PH: 20/200 w/ Ecc (pseudophakic); 10 mo: 20/400 w/ glasses, PH: 20/200;	PPV OS	1	0	0	SF6	NA	10days po RD w/ PVR OS. 22days po new inferior RD w/ PVR OS. 162days po vitreous hemorrhage, choroidal detachment OS. 175days po mac off recurrent inferior RD OS	3	2	0	1	0	3	11days po PPV , MP, SO (attached) for PVR, RD, OS. 25days po PPV, SO exchange (attached), MP, ILM peel OS for RD OS. 175days poPPV, SO (attached) for recurrent RD OS, PVR	162days po SO removal + CEIOL OS	NA	yes	1
2015	92	71	RD mac off w/ prolif vitr OS	0	n.a.	Pseudophakic	HTN retinopathy	1st RD: HM; 2nd RD: 20/400, 20/200	5mo: 20/100 w/ glasses, PH: 20/50-1; 7mo: 20/30 w/ glasses, PH: 20/40; 1yr: 20/70 w/ glasses, PH: 20/60-1 (s/p SO rem); 15mo 20/50+1-2 w/ glasses, PH: 20/40+2	PPV OS	1	0	0	SO	attached	38days po RD mac off w/ recurrent PVR, star fold OS	1	1	0	0	0	1	55days po PPV w/ SO exchange (attached) for recurrent RRD w/ PVR/ERM OS	234days po SO removal OS		yes	1
2015	93	57	Mac off RD OD	0	n.a.	Pseudophakic		HM, PHNI	3 mo: 20/25-2 w/ glasses, PHNI; 6 mo: 20/25-2, PHNI	PPV OD	1	0	0	SF6	NA	0		0	0	0	0	0	NA	NA	NA	yes	1
2015	94	64	Mac off RD OS	0	n.a.	Pseudophakic	DM2 w/o ocular, HTN retinopathy	1st RD: 20/400, PHNI; 2nd RD: FB 3/600, PHNI	4mo: 20/400 w/ Ecc, PH: 20/200; 6mo: 20/100-1; PHNI (s/p SO rem)	PPV OS	1	0	0	SF6	NA	7days po RT + RD OS	1	0	0	0	0	1	9days po PPV, SO (attached) OS for RT, RD OS	149days po SO removal OS	NA	yes	1
2015	95	63	Mac off RD OD	0	n.a.	Phakic - later pseudophakic		1st RD: 20/30+1 w/ glasses, PHNI; 2nd RD: CF-6'' only	4mo FB 3/160, 1FB 3/160-1, PHNI; 8mo: FB 3/60 Ecc, PH: 20/200-1; 1yr: 20/400, PH: 20/200 w/ Ecc	PPV + CEIOL OD	1	0	0	SF6	NA	0days po nonclearing vitreous hemorrhage OD. 50days po RD w/ PVR. 57days po pre-retinal hemorrhage.64days po SRF/SRH OD.	2	1	0	1	0	1	56days po PPV w/ sceral buckle, SO (partially attached) for recurrent RRD w/ PVR OD	NA	NA	no - (TRD under SO - 948days po)	0
2015	96	63	Mac off Rheg RD OD	0	n.a.	Pseudophakic	HTN retinopathy	FC-2'	2 mo: 20/25+1-glasses, PHNI; 6 mo: 20/25-glasses, PHNI	PPV OD	1	0	0	SF6	NA	0	0	0	0	0	0	0	NA	NA	NA	yes	1
2015	97	61	Mac off Rheg RD OS	0	n.a.	Pseudophakic	DM1 w/ ocular	HM, PHNI	5 mo: 20/100-1 w/ glasses, PHNI; 9 mo: 20/100+1-1, PH: 20/80-1	PPV OS	1	0	0	SF6	NA	0	0	0	0	0	0	0	NA	NA	NA	yes	1
2015	98	68	Mac off Rheg RD OS	0	n.a.	Pseudophakic	HTN retinopathy	FB 3/100, PHNI	3 mo: 20/100-1, PH: 20/80+2; 6 mo: 20/80, PH; 20/60-1	PPV OS	1	0	0	SF6	NA	0	0	0	0	0	0	0	NA	NA	99days po dot blot hemorrhages OS	yes (although dot blot heme present)	1
2015	99	81	Mac off OS	1	Dry	Pseudophakic	Vitr debris, HTN retinopathy	3/60 FB, PHNI	1 mo: 20/200; 7 mo: 20/400, PHNI	PPV OS	1	0	0	SO	attached	0	0	0	0	0	0	0	NA	NA	NA	no - (partial. stable inf SRF under SO)	0
2015	100	68	Mac off Rheg RD OS	0	n.a.	Phakic		20/400, PHNI	3 mo: 20/60-1, PH: 20/50; 6 mo: 20/200, PH: 20/50; 10 mo: 20/400, PH: 20/80-1 (NS3+)	PPV OS	1	0	0	SO	NA	0	0	0	0	0	0	0	NA	NA	540days po inf lattice degen OS	yes	1
2015	101	61	Mac off RD OD	0	n.a.	Pseudophakic	HTN retinopathy	3/100-1 FB, PH: 3/100+1	4 mo: 20/60+1, PH: 20/50+2; 8 mo: 20/25-1- glasses, PHNI	PPV OD	1	0	0	SF6	NA	0	0	0	0	0	0	0	NA	NA	NA	yes	1
2015	102	61	Mac off Rheg RD OS	0	n.a.	Phakic	DM2 w/o ocular	20/400, PHNI	1 mo:20/60+2 w/ glasses, PH:20/30+2; 6 mo: 20/200 w/ glasses, PH: 20/40 (NS 3+)	PPV OS	1	0	0	gas	NA	0	0	0	0	0	0	0	NA	NA	198 days po pt still had 3+ NS OS	yes	1
2015	103	66	Mac off w. PVR OS	0	n.a.	Pseudophakic		HM	3 mo: FC-5' w/ Ecc, PHNI; 7 mo: 20/100+2 (s/p SO rem)	PPV OS	1	0	0	SO	attached	127days po mild vitreous hemorrhage OS (resolved by 131days po)	0	0	0	1	0	0	NA	126days po SO removal + ILM peel/MP peel	NA	yes	1
2015	104	59	Mac off OD	0	n.a.	Phakic	DM2 w/o ocular	20/400 w/ Ecc, PHNI	3 mo: 20/100+1, glasses, PH:20/70; 7 mo: 20/400, glasses, PH: 20/70+2 (3+ NS)	PPV OD	1	0	0	SF6	NA	0	0	0	0	0	0	0	NA	NA	NA	yes	1
2015	105	57	Mac off OD	0	n.a.	Phakic	PVD; Lattice degeneration	20/40-glasses, PHNI	3 mo: 20/25-2, w/ glasses, PH: 20/25; 7 mo: 20/30, PH: 20/25-1	Primary SB OD + C3F8 (for fish mouthing of buckle)		1	0	C3F8	NA	0	0	0	0	0	0	0	NA	182 days po PPV for severe vitreous debris OD	27days po vitreous debris OD. 164days po severe vitreous debris	yes	1
2015	106	61	Mac off Rheg RD OS	0	n.a.	Phakic	PVD	LP w/ proj`	3 mo: 20/80 w/ glasses, PH: 20/70-1; 6 mo:20/400 w/ Ecc+1, glasses, PH: 20/80-1; 1 yr: FB 3/100-1. 19mo: Dcc20/40-2 PHNI (pseudophakic)	PPV OS	1	0	0	SF6	NA	0	0	0	0	0	0	0	NA	NA	NA	yes	1
2015	107	70	Mac off Rheg RD OS	0	n.a.	Pseudophakic		20/200-1 w/ glasses, PHNI	2 mo:20/70-1, PH: 20/50-2; 10 mo: 20/30-2 w/ glasses, PH: 20/30-1	PPV OS	1	0	0	SF6	NA	0	0	0	0	0	0	0	NA	NA	NA	yes	1
2015	108	58	Mac off OS	0	n.a.	Phakic	DM2 w/ ocular	LP w/ proj	3 mo: 20/100-1, PHNI; 6 mo: 20/200 w/ glasses, PH:20/100-1(pseudophakic, s/p SO rem); 8 mo: 20/40-2 w/ glasses, PH: 20/40+2	PPV OS	1	0	0	SO	attached	0	0	0	0	0	0	0	NA	126day po CEIOL + PPV w/ SO removal, PRP OS	124days po new NVE OS. 169days po macular ischemia OS	yes	1
2015	109	74	Mac involving Rheg RD OS	0	n.a.	Pseudophakic	HTN retinopathy, DM2 w/ ocular	20/400 w/ Ecc, PHNI	3 mo: 3/80-1 w/ Ecc, PH: 20/400; 6mo: 20/80-1. PHNI (s/p SO rem); 8 mo: 20/60-2, PHNI; 39mo Dsc20/400 (DME)	PPV OS	1	0	0	SO	attached	20days po early PVR OS. 279days po recurrent RD OS from PVR, stable mac on - observe. 1016days po dispersed VH OS. 1023days po stable TRD OS.	2	1	0	1	0	1	714days po PPV, RD repair w/ SO (attached) for worsening chronic RRD OS	112day po PPV w/ SO removal, ERM/ILM removal, ICG, endolaser, IVA/IVT, SF6 OS. 1015days po SO PPV w/ SO rem	NA	no - (stable SRF, shallow stable localized TRD)	0
2015	110	55	Mac off RD OS	0	n.a.	phakic	PVD	HM	2 mo: FB 3/100, PH: 20/100-1; 6 mo: 20/200, PH: 20/80-1 (s/p CEIOL, SO rem)	PPV OS	1	0	0	SF6	NA	13days po recurrent mac off RD w/ PVR OS	1	1	0	0	0	1	13days po PPV w/ SO (attached) for recurrent mac off RD w/ PVR OS	134days po CEIOL + PPV w/ SO Removal SF6 OS	NA	yes	1
2016	111	76	Mac off (total) OD	0	n.a.	Pseudophakic (PCIOL)	None	ODcc: HM	2 mo (ODcc: 20/200-1 PH 20/70-1), 5 mo (ODcc: 20/100 PH 20/80), 7 mo (ODcc: 10/100-1 PH 20/80-1), 25mo (Dcc20/50-2, PH20/40) (s/p SO rem)	PPV OD	1	0	0	SF6	NA	10days po RD w/ tear OD. 39days po dense vitreous hemorrhage, mac off RD after falling	2	0	0	1	0	2	10days po PPV for RD rpr OD. 3/3/16 PPV w/ SO (attached) for recurrent RRD mac off OD + nonclearing vitreous hemorrhage	273days po PPV w/ SO removal, ILM peel OD	NA	yes	1
2016	112	78	Mac off RRD OS	1	Wet	Pseudophakic (PCIOL)	Mild NPDR	ODsc: 3/200	3 mo (ODsc: 20/400 PH 20/200), 6 mo (ODsc: 20/400)	PPV OS	1	0	0	SF6	NA	56days po localized RD OS	0	0	0	0	0	0	NA	56days po laser RPXY in office OS for localized RD OS	NA	yes	1
2016	113	69	Mac off RRD OD	0	n.a.	Phakic	H/o uveitis	ODcc: CF 1'	2 mo (ODcc: 20/400 PH 20/70), 5 mo (ODcc: 20/400 PH 20/200-1) (s/p SO rem), 6 mo (ODcc: 20/400). 10mo (OD Dcc20/200+1 PH 20/60-1) (PCIOL). 30mo (OD Dcc20/40. PHNI)	PPV OD	1	0	0	SF6	NA	14days po retinal tear w/ RD w/ starfolding OD. 149days po subretinal hemorrhage OD. 898 days po New RRD OD	2	2	0	0	0	3	14days po PPV w/ SO (partially attached? Minimal SRF under starfold) OD for recurrent inferior RD w/ early PVR. 125days po PPV w/ Scleral buckle, SF6 OD for new retinal tear, SRF + star fold OD. 902days po PPV OD for RRD OD mac involving.	272days po PPV w/ lensectomy + CEIOL OD.	280days po collapsed mac PED (pigemented epi detachment)	yes	1
2016	114	68	Mac off unspecified RD OS	0	n.a.	Pseudophakic (PCIOL)	POAG	OSsc: 3/100	4 mo (OSsc: 20/40-2), 5 mo (OSsc: 20/40-2), 12 mo (OSsc: 20/50-2 PH 20/40-2)	PPV OS	1	0	0	SF6	NA	0	0	0	0	0	0	0	NA	NA	NA	yes	1
2016	115	75	Mac off RRD OS	0	n.a.	Pseudophakic (PCIOL)	None	OScc: HM	2 mo (OScc: 20/40 ), 9 mo (OScc: 20/30+2), 15 mo (OScc: 20/30-1)	PPV OS	1	0	0	SF6	NA	1day po vitreous hemorrhage OS (resolved by 16days po). 9days po persistant inferior SRF OS.	0	0	0	1	0	0	NA	NA	65days po peripheral retinoschisis OS	yes	1
2016	116	67	Mac off RRD OS	1	Dry	Pseudophakic (PCIOL)	ARMD dry, mild NPDR, HTN retinopathy	OScc: 20/400	4 mo (OScc: 20/70), 6 mo (OScc: 20/160 PH 20/100+2), 11 mo (OScc: 20/50+1) (s/p SO rem)	PPV OS	1	0	0	SF6	NA	26days po inferior recurrent RD mac off OS.	0	0	0	0	0	1	35days po PPV w/ ERM peel, SO (attached) OS for recurrent RD, PVR OS.	200days po PPV w/ SO rem, ERM/ILM peel OS.	110days po intraretinal hemorrhage, geographic atrophy OS	yes	1
2016	117	58	Mac off RRD OS	0	n.a.	Phakic	Lattice OS	OScc: CF 2'	4 mo (OScc: 3/120 PH 20/400), 6 mo (OScc: 20/400) (pseudophakic), 10 mo (OScc: 20/200) (pseudophakic) (chronic stable CME)	PPV OS	1	0	0	SF6	NA	44days po recurrent sup RD w/in 1DD fovea OS	1	0	0	0	0	1	44days po PPV w/ SO (attached) OS for recurrent RD OS	161days po PPV w/ SO rem + CEIOL OS	27days po small drusen OS	yes	1
2016	118	63	Mac off RD OD	0	n.a.	Pseudophakic (PCIOL)	HTN retinopathy	ODsc: HM	3 mo (ODsc: 20/200), 5 mo (ODcc: 20/400), 11 mo (ODcc: 20/400 PH 20/200)	PPV OD	1	0	0	SF6	NA	56days po new mac off RD OD.64days po at edge of break inf SRF OD	2	2	0	0	0	2	63days po PPV w/ ERM rem, SO (partially attached) OD for total RD, PVR OD. 91days po PPV w/ scleral buckle, ERM peel, SO exchange (attached) OD for recurrent RRD w/ PVR OD	NA	NA	yes	1
2016	119	55	Mac off RRD OS	0	n.a.	Phakic (later aphakic)	Lattice	OScc: HM	3 mo (OScc: HM) (aphakic), 5 mo (OScc: HM) (aphakic), 8 mo (OScc: HM) (aphakic)	PPV w/ scleral buckle OS	0	0	1	SF6	NA	20days po recurrent RD mac off OS. 34days po recurrent inferior RD w/ PVR OS.48days po inferior RD mac off, RT, PVR OS	3	2	0	0	0	2	28days po PPV w/ SO (partially attached?) OS for recurrent RD OS. 56days po PPV w/ SO exchange (attached), lensectomy (remained aphakic), ILM peel OS for RT, recurrent RD OS	NA	NA	yes	1
2016	120	63	Mac off RRD OS	0	n.a.	Pseudophakic (PCIOL)	None	OScc: HM	3 mo (OSsc:3/600), 5 mo (OSsc: 20/400), 12 mo (OScc: 3/350). 25mo (OS Dsc3/300 ecc) (s/p SO rem)	PPV OS	1	0	0	SO	attached	60days po RD under sil OIL w/ PVR, SRF OS. 205days po RD w/ PVR, subretinal hemorrhage OS.	2	2	0	0	0	2	113days po PPV w/ scleral buckle, SO (attached) for RD w/ PVR OS. 253days po PPV w/ scleral buckle revision, SO (attached) OS for recurrent RD OS.	715days po PPV w/ SO rem OS	NA	yes	1
2016	121	66	Mac off RRD OD	0	n.a.	Pseudophakic (PCIOL)	HTN retinopathy	ODcc: HM	3 mo (ODcc: 20/20-2), 6 mo (ODcc: 20/70 PH 20/60-1), 12 mo (ODcc: 20/80 PH 20/70-2)	PPV OD	1	0	0	C3F8	NA	0		0	0	0	0	0	NA	NA	406days po PPV w/ ERM/ILM rem OD	yes	1
2016	122	68	Mac off RRD OD	0	n.a.	Pseudophakic (PCIOL)	None	ODcc: HM	3 mo (ODcc: 20/400), 6 mo (ODcc: CF 5' PH 20/200-1), 12 mo (ODcc: 20/400)	PPV OD	1	0	0	SF6	NA	17days po retinal tear, PVR, recurrent mac off RD OD	1	1	0	0	0	1	21days po PPV W/ MP, SO (attached) OD for recurrent RD w/ PVR OD	NA	NA	yes	1
2016	123	86	Mac off RD OS	0	n.a.	Pseudophakic (PCIOL)	Retinal drusen	OScc: 3/120	5 mo (OScc: 20/20), 11 mo (OScc: 20/20-2)	PPV OS	1	0	0	SF6	NA	8days po 3 clusters of well demarcated RTs OS	0	0	0	0	0	0	NA	NA	NA	yes	1
2016	124	70	Unspecified RRD OS	0	n.a.	Pseudophakic (PCIOL)	RK	OSsc: HM	3 mo (OSsc: 20/70-1 PH 20/40-1), 27 mo (OSsc: 20/80-1)	PPV OS	1	0	0	SF6	NA	0	0	0	0	0	0	0	NA	NA	not seen from 90days po visit until 871days po, where she had mild uveitis glaucoma hyphema syndrome OS	yes	1
2016	125	68	Mac off OD	0	n.a.	Phakic	None	ODcc: LP	3 mo (ODsc: 20/100), 5 mo (ODsc: 20/100-1), 12 mo (ODsc: 20/200)	PPV + CEIOL OD	1	0	0	SO	attached	6days po RT, RD, mac hole, SRF w/ PVR OD	1	1	0	0	0	1	14days po PPV w/ SO exchange (attached) OD for recurrent mac off RD w/ PVR	NA	NA	yes	1
2016	126	59	Mac off OS	0	n.a.	Pseudophakic (ACIOL)	RT, lattice, vitreous hemorrhage, PVD OS w/ laser demarcation of RT	OScc: 20/200	3 mo (OScc: 20/40), 6 mo (OScc: 20/40-1 PH 20/40-1), 12 mo (OScc: 20/40)	PPV OS	1	0	0	SF6	NA	0	0	0	0	0	0	0	NA	NA	NA	yes	1
2016	127	64	Mac off OS	0	n.a.	Pseudophakic (PCIOL)	None	OScc: 20/200	3 mo (OScc: 20/30-2), 10 mo (OSsc: 20/25+2), 11 mo (OScc: 20/40 PH 20/25-2)	PPV OS	1	0	0	SF6	NA	5days po mild vitreous hemorrhage OS (was present before sx) (resolved by 33days po)	0	0	0	0	0	0	NA	NA	NA	yes	1
2016	128	73	Mac off OD	1	Wet	Pseudophakic (PCIOL)	ARMD wet OD (dry OS)	ODcc: HM	3 mo (ODsc: 20/400), 6 mo (ODcc: 20/400 PH 20/200), 12 mo (ODcc: 20/400)	PPV OD	1	0	0	SF6	NA	27days po recurrent RT, RD OD. 37days po RRD OD. 97days po Intraretinal hemorrhage on top of buckle.	2	1	0	0	0	2	28days po PPV for RT, SF6. 42days po PPV w/ scleral buckle, SO (attached) for recurrent RD w/ PVR OD	NA	NA	yes	1
2016	129	71	Mac off RD OS	0	n.a.	Pseudophakic (PCIOL)		OScc: HM	2 mo (OScc: 20/400), 5 mo (OScc: 20/200), 8mo (OS Dcc20/200 PHNI) (s/p SO rem), 14 mo (OScc: 20/400) (s/p SO rem)	PPV OS	1	0	0	SO	attached	0	0	0	0	0	0	0	NA	196days po PPV w/ SO rem OS	NA	yes	1
2016	130	58	Mac off RRD OS	0	n.a.	Phakic	OD Drusen	OScc: HM	4 mo (OScc: 3/100 PH 3/60), 7 mo (OScc: 3/100 PH 3/80) (pseudophakic), 11 mo (OScc: 20/400 PH 20/200) (pseudophakic), 16mo Dcc20/400 PH20/100-1 (pseudophakic)	PPV OS	1	0	0	SO	attached	295days po recurrent RD mac off OS	1	0	0	0	0	1	299days po PPV w/ posterior capsulotomy w/ SO (attached) OS for recurrent RRD mac off OS	230days po PPV w/ SO rem + CEIOL OS	218 days po chronic mild stable SRF w/ good surrounding laser OS inferior	yes	1
2016	131	57	Mac off RRD OS	0	n.a.	Phakic	Myopia	OSsc: LP	2 mo (OSsc: 20/400), 5 mo (OSsc: 20/200) (pseudophakic), 11 mo (OSsc: 20/200 PH 20/100-1) (pseudophakic) 34mo (OS Dcc20/80 PHNI) (pseudophakic)	PPV OS	1	0	0	SF6	NA	0	0	0	0	0	0	0	NA	by 71days po visit pt had PCIOL OS	NA	yes	1
2016	132	67	Mac off OD	0	n.a.	Pseudophakic (PCIOL)	None	ODsc: HM	4 mo (ODcc: 20/30+1 PH 20/25), 6 mo (ODsc: 20/200 PH 20/60), 11 mo (ODsc: 20/200 PH 20/80-1) (s/p SO rem)	PPV OD + post capsulotomy OD	1	0	0	SF6	NA	127days po recurrent localized inferior RD DO - treated in office w/ barrier laser. 140days po recurrent RD OD mac off.	2	0	0	0	0	1	140days po PPV w/ SO (attached) for recurrent RD OD	287days po PPV w/ SO rem OD	NA	yes	1
2016	133	81	Mac off RRD OD	0	n.a.	Pseudophakic (PCIOL)	POAG	ODcc: CF 1'	2 mo (ODcc: 20/60+2), 6 mo (ODcc: 20/100+1 PH 20/80), 10 mo (ODcc: 20/100-1)	PPV OD	1	0	0	SO	attached	0	0	0	0	0	0	0	NA	NA	NA	yes	1
2016	134	83	Total RD OD	0	n.a.	Pseudophakic (PCIOL)	None	ODsc: HM	3 mo (ODcc: CF), 6 mo (ODcc: CF 5'), 9 mo (ODcc: CF 5')	PPV OD	1	0	0	SO	SRF in far periphery inferior OD until 1mo po	0	0	0	0	0	0	0	NA	NA	NA	yes	1
2016	135	68	Mac off OS	0	n.a.	Pseudophakic (PCIOL)	None	OSsc: 3/350	3 mo (OScc: 20/200 PH 20/80+1), 5 mo (OScc: 20/200+1 PH 20/100+1), 15 mo (OScc: 20/70+1 PH 20/60)	PPV OS	1	0	0	SF6	NA	0	0	0	0	0	0	0	NA	196days po PPV w/ ILM/ERM rem OS	NA	yes	1
2016	136	94	Mac off OS	1	Dry	Pseudophakic (Sulcus IOL)	Dry AMD	OScc: HM	2 mo (OSsc: CF 1'), 8 mo (OSsc: 3/100-1)	PPV OS	1	0	0	SO	attached	0	0	0	0	0	0	0	NA	NA	NA	yes	1
2016	137	68	Mac off RRD OS	0	n.a.	Pseudophakic (PCIOL)	HTN retinopathy	OScc: 20/400	2 mo (OScc: 20/70-1 PH 20/50-2), 8 mo (OScc: 20/25)	PPV OS	1	0	0	SF6	NA	0	0	0	0	0	0	0	NA	NA	NA	yes	1
2016	138	80	Mac off RRD OD	1	Dry	Pseudophakic (PCIOL)	Dry AMD OU, POAG, lattice	ODcc: HM	2 mo (ODcc: 20/40-1), 8 mo (ODcc: 20/40+1), 14 mo (ODcc: 20/40)	PPV OD	1	0	0	SF6	NA	0	0	0	0	0	0	0	NA	NA	NA	yes	1
2016	139	70	Mac off RRD OS with PVR	0	n.a.	Phakic	None	OScc: HM	4 mo: (OSsc: 3/100 PH 20/70-1), 6 mo: (OSsc: 20/60 PH 20/30-2) (pseudophakic, s/p SO rem), 10 mo: (OScc: 20/30-1 PH 20/25-1) (pseudophakic, s/p SO rem)	PPV OS	1	0	0	SO	attached	0	0	0	0	0	0	0	NA	133days po CEIOL OS + PPV w/ SO rem OS	NA	yes	1
2017	140	73	Mac off RRD OD	0	n.a.	Phakic	HTN Retinopathy	ODsc: 20/400+1	2 mo: (ODsc: 20/50 PH 20/40), 6 mo (ODsc: 20/50 PH 20/40), 18 mo (ODsc: 20/30+1 PHNI) (s/p CEIOL)	PPV OD	1	0	0	SF6	NA	0	0	0	0	0	0	0	NA	by 566days po visit had CEIOL OD	NA	yes	1
2017	141	70	Mac off RRD OD	0	n.a.	Pseudophakic (PCIOL)	None	ODsc: CF 3'	3 mo: (ODsc: 20/25-2), 9 mo (ODsc 20/30-2 PH 20/20), 12 mo (ODsc: 20/30+2)	PPV OD	1	0	0	C3F8	NA	0	0	0	0	0	0	0	NA	NA	NA	yes	1
2017	142	67	Mac off RRD OD	0	n.a.	Pseudophakic (PCIOL)	None	ODcc: CF 1'	1 mo (ODsc: 20/50-2 PH 20/40-1), 20 mo (ODsc 20/40-1 PH 20/30)	PPV OD	1	0	0	SF6	NA	0	0	0	0	0	0	0	NA	NA	NA	yes	1
2017	143	67	Mac off RRD OS	0	n.a.	Pseudophakic (PCIOL)	Mild NPDR, POAG	OScc: CF 3'	1 mo (OSsc: 20/200 PH 20/50). After re-op: 4 mo (OScc: 20/30), 10 mo (OScc: 20/30-2)	PPV OS	1	0	0	SF6	NA	recurrent detachment 1mo pop	1	0	0	0	0	1	35days po recurrent detachment repair PPV C3F8	NA	NA	yes	1
2017	144	64	Mac off RRD OD	0	n.a.	Pseudophakic (PCIOL)	Ocular HTN	OScc: HM 1'	1 mo (before mac hole): (ODcc: 20/200), 5 mo (ODcc: 20/100), 7 mo: (ODcc: 20/50), 12 mo (ODcc: 20/80 PH 20/70)	PPV OD	1	0	0	SF6	NA	0	0	0	0	0	0	0	NA	PPV SF6 w/ stripping of ILM OD 1mo pop for mac hole	new mac hole 1wk post-op	yes	1
2017	145	65	Mac off RRD OD	0	n.a.	Pseudophakic (PCIOL)	None	ODcc: 20/400 PH 20/200	3 mo (ODcc: 20/200), 6 mo (ODcc: 20/60), 14 mo (ODcc: 20/20)	PPV OD	1	0	0	SF6	NA	0	0	0	0	0	0	0	NA	3mo pop RD rpr: PPV, ILM + ERM removal, IVA OD	NA	yes	1
2017	146	63	Mac off RRD OD	0	n.a.	Phakic	Moderate myopia	ODcc: HM 1'	3 mo (ODcc: 20/200 PH 20/100), 9 mo (ODcc: 20/400 PH 20/80), 15 mo (ODsc: 20/30) (s/p CEIOL)	PPV OD	1	0	0	SF6	NA	0	0	0	0	0	0	0	NA	had CEIOL OD by 440days po visit	NA	yes	1
2017	147	78	Mac off RD OD	1	Dry	Pseudophakic (PCIOL)	Dry AMD, HTN Retinopathy	ODcc: 20/160	3 mo (ODcc: 3/60), [re-detached 3 mo after surgery], 5 mo [after original, 2mo recurrent] (ODsc 20/200-1), 8 mo ["] (ODsc:20/200), 14 mo ["] (ODcc: 20/70)	PPV OD	1	0	0	SF6	NA	0	0	0	0	0	0	0	NA	New bullous RD OD 61days po seen 2mo after original RD. 63days po PPV SF6 , subluxed PCIOL reposition OD	NA	yes	1
2017	148	65	Mac off RRD OD	0	n.a.	Phakic	None	ODsc: HM	3 mo (ODsc: 20/160 PH 20/60), 5 mo (ODsc: 20/200 PH 20/70), 11 mo (ODcc: 20/25+1) (pseudophakic)	PPV OD	1	0	0	SF6	NA	0	0	0	0	0	0	0	NA	PPV ERm/ILM removal, IVA OD 112days po	Phakic until 11mo vision which was calculated after PCIOL	yes	1
2017	149	65	Mac off RRD OD	0	n.a.	Phakic	HTN Retinopathy	ODcc: CF	2 mo (ODcc: 20/60-1), 7 mo (ODcc: 20/100), 10 mo (ODcc: 20/30+2) (PCIOL), 15 mo (ODcc: 20/25) (PCIOL)	PPV OD	1	0	0	SF6	NA	0	0	0	0	0	0	0	NA	245days po PPV w/ ILM/ERM rem + CEIOL OD	NA	yes	1
2017	150	62	Total RRD OS	0	n.a.	Pseudophakic (PCIOL)	None	OSsc: LP	3 mo (OSsc: 20/400 PH 20/200), 6 mo (OSsc: 20/200+1 PH 20/100-1) (s/p SO rem), 10 mo (OSsc: 20/80) (s/p SO rem)	PPV OS	1	0	0	SO	attached	0	0	0	0	0	0	0	NA	126days po SO removal OS	NA	yes	1
2017	151	71	Mac off RRD OS	0	n.a.	Phakic	None	OScc: 3/600	2 mo (OScc 20/60+2), 6 mo (OSsc 20/40+1), 12 mo (OSsc: 20/40-2) (pseudophakic)	PPV OS	1	0	0	SF6	NA	0	0	0	0	0	0	0	NA	CEIOL OS by 197days po visit	NA	yes	1
2017	152	56	Mac off RRD OS	0	n.a.	Pseudophakic (PCIOL)	POAG OU	OSsc: 20/200	2 mo (OSsc: 20/20), 6 mo (OSsc: 20/20), 10 mo (OSsc: 20/20)	PPV OS	1	0	0	SF6	NA	0	0	0	0	0	0	0	NA	NA	NA	yes	1
2017	153	56	Total RD OS	0	n.a.	Pseudophakic (PCIOL)	None	OSsc: HM	2 mo (OSsc: CF 1'), 5 mo (OSsc: 20/400), 17 mo (OSsc: 20/400 PH 20/200)	PPV OS	1	0	0	SO	attached	0	0	0	0	0	0	0	NA	NA	NA	yes	1
2017	154	56	Mac off RRD OS	1	Dry	Pseudophakic (PCIOL)	None	OScc: CF	2 mo (OScc: 20/50+1), 16 mo (OScc: 20/50+2 PH 20/40+2)	PPV OS	1	0	0	SF6	NA	0	0	0	0	0	0	0	NA	NA	NA	yes	1
2017	155	56	Mac off/Total RRD OS	0	n.a.	Pseudophakic (PCIOL)	Myopia	OScc: 20/400	2 mo (OScc: 20/40+1), 8 mo (OScc: 20/30+2 PH 20/25)	PPV OS	1	0	0	SF6	NA	0	0	0	0	0	0	0	NA	NA	NA	yes	1
2017	156	56	Mac off RRD OD	0	n.a.	phakic	Turner's syndrome (no ocular stuff but mentioned)	ODsc: CF 2'	4 mo (ODcc 20/60-2), 8 mo (ODcc: 20/100+1) (2+NS, 3+PSC)	PPV OD	1	0	0	SF6	NA	0	0	0	0	0	0	0	NA	NA	NA	yes	1
2017	157	56	Mac off RRD OD	0	n.a.	Pseudophakic (PCIOL)	Cobblestone degeneration	ODcc: HM 1'	3 mo (ODcc: 20/100 PH 20/60+2), 6 mo (ODcc: 20/200 PH 20/60-1), 9 mo (ODcc: 20/80 PH 20/40)	PPV OD	1	0	0	SF6	NA	Hemorrhagic choroidal detachment at 1wk POP. Vitreous hemorrhage, inferior skirt + hemorrhagic choroidal detachment at 2wk POP. Resolved vitreous hemorrhage, improved hemorrhagic choroidal detachment at 1mo POP. 5wk pop recurrent RD mac off OD. 3 mo pop New recurrent RD w/ possible PVR. 131days po Possible new choroidal hemorrhage OD (new choroidal hemorrhage not mentioned in subsequent notes). 2…	2	1	0	1	1	2	5wk pop PPV w/ SO for recurrent detachment OD. 109days po PPV w/ SB w/ SO removal and C3F8 for new recurrent RD w/ possible PVR	NA	NA	yes	1
2017	158	56	Mac off RRD OS	0	n.a.	Pseudophakic (PCIOL)	None	OSsc: 20/100 PH 20/50+2	4 mo (OSsc: 20/40 +1 PH 20/20-1) 7 mo (OSsc: 20/30 PH 20/20-2)	PPV OS	1	0	0	SF6	NA	0	0	0	0	0	0	0	NA	NA	NA	yes	1
2017	159	56	Mac off RRD OS	0	n.a.	Pseudophakic (PCIOL)	Subluxed IOL OS	OScc: HM	2 mo (OScc: 20/40-1), 5 mo (OScc: 20/30), 12 mo (OScc: 20/40)	PPV OS	1	0	0	SF6	NA	0	0	0	0	0	0	0	NA	NA	NA	yes	1
2017	160	75	Mac off RRD OS	0	n.a.	pseudophakic	POAG OU	OScc: 20/400	3 mo (OScc: 20/200 PH 20/60-2), 5 mo (OScc: 20/400 PH 20/200), 10 mo (OScc: LP) (s/p SO rem, new total RD), 12 mo (OScc: 20/400) (after 2nd RD rpr)	PPV OS	1	0	0	SO	attached	304days po new total RD OS	1	0	0	0	0	1	305days po PPV w/ SO for total recurrent RD OS (attached)	277days po PPV, MP, SO removal, IVA	NA	yes	1
2017	161	56	Mac off RRD OS	0	n.a.	Phakic	Horseshoe tears x 2, CME	OScc: 3/100	3 mo (OScc: 3/600), 6 mo (OScc: HM), 12 mo (OScc: 20/80) (s/p SO rem, CEIOL, recurrent RD rpr w/ SO)	PPV OS	1	0	0	SO	attached	Possible early endophthalmitis w/ gm(+) cocci that could have been contaminant, resolved by 3wk POP. 6mo po recurrent mac off RD OS. After re-op, small pocket of SRF surrounded by laser OS.	2	0	0	0	0	1	6mo po PPV w/ SB, SO, ILM for recurrent RRD OS	139days po PPV w/ SO rem, CEIOL OS	recurrent iritis OS, CME OS	no - (partially attached under oil. SRF.)	0
2017	162	56	Mac off RRD OD	0	n.a.	Pseudophakic (PCIOL)	None	ODcc: 20/400	4 mo (ODsc 20/200 PH 20/80), 10 mo (ODsc: 20/200 PH 20/100)	PPV w/ SB OD		0	1	SF6	NA	0		0	0	0	0	0	NA	NA	NA	yes	1
2017	163	56	Near total RD OD	0	n.a.	Phakic	Cobblestone degeneration	ODsc: CF 1'	4 mo (ODsc: 20/400 PH 20/200), 10 mo (ODsc: 20/25-2) (s/p CEIOL)	PPV OD	1	0	0	SF6	NA	0	0	0	0	0	0	0	NA	CEIOL OD	NA	yes	1
2017	164	56	Mac off RRD OD	0	n.a.	Phakic	None	ODsc: HM 3'	3 mo (ODsc 20/60+2), 6 mo (ODsc: 20/25-1), 12 mo (ODsc: 20/50) 25mo (OD Dsc20/400 [near eye] PH20/40) (s/p CEIOL, SO rem)	PPV OD	1	0	0	SF6	NA	mildly dispersed vitreous hemorrhage OD noted at 2wk pop, resolved by 6wks pop. 4mo po epiretinal membrane/macular star fold PVR OD. 360days po recurrent RRD (macula on) w/ immature PVR OD	1	1	0	1	0	1	360days po PPV, SBEB, MP peel, SO for recurrent mac on RRD OD (attached)	89days po ERM/ILM membranectomy, AFX, IVA OD. CEIOL OD. 487days po PPV, SO removal OD	NA	yes	1
2017	165	56	Mac off unspecified OD	0	n.a.	Pseudophakic (PCIOL)	POAG	ODcc: HM	1 mo (ODcc: 20/400), 5 mo (ODcc: 20/200), 10 mo (20/70+2)	PPV OD	1	0	0	SF6	NA	0	0	0	0	0	0	0	NA	Severe ERM -> PPV MX/ILMX OD 147days po	NA	yes	1
2017	166	56	Mac off RRD OD	0	n.a.	Phakic	None	ODcc: HM	3 mo (ODcc: 20/100 PH 20/80), 7 mp (ODcc: 20/50-1 PH 20/40-1) (pseudophakic), ODsc: 20/40 PH 20/25-2) (pseudophakic)	PPV OD	1	0	0	SF6	NA	0	0	0	0	0	0	0	NA	had CEIOL OD by 211days po visit	NA	yes	1
2017	167	56	Mac off RRD OD	0	n.a.	Pseudophakic (PCIOL)	None	ODsc 3/80	1 mo (ODsc: 20/30-2), 7 mo (ODsc 20/30 PH 20/25), 13 mo (ODsc: 20/25)	PPV OD	1	0	0	SF6	NA	0	0	0	0	0	0	0	NA	NA	NA	yes	1
2017	168	56	Mac off RRD OD	0	n.a.	Phakic	Pars planitis	ODsc: LP	2 mo (ODsc: 20/200), 6 mo (ODsc CF 2') (pseudophakic), 12 mo (ODsc: 20/200) (pseudophakic)	PPV OD	1	0	0	SF6	NA	6days po subretinal fluid/redetached OD, resolved. 17days po New bullous total RD.34days po recurrent RD w/ PVR OD. 449days po recurrent RD OD	3	1	0	0	0	2	21days po PPV SF6 + SB OD for new bullous total RD. 35days po PPV w/ Silicone oil OD for recurrent RD w/ PVR OD.	189days po PPV, MP peel, sil oil exchange + CEIOL OD. 336days po PPV SO exchange for RD w/ PVR. 357days po SO reduction, AC debridement (due to angle closure glauc) OD. 448days po pupillary membrane rem, PPV	NA	no	0
2017	169	56	Mac off RRD OD	0	n.a.	Pseudophakic (PCIOL)	None	ODsc: HM	1 mo (ODsc: CF 2'), 4 mo (ODsc: 20/400), ODsc: 20/200-1), 14 mo ODsc: 20/160 PH 20/100-2) (s/p SO rem)	PPV OD	1	0	0	SF6	NA	50days po Recurrent RD w/ PVR, retinal tear, choroidal detachment	1	1	0	0	0	1	56days po PPV w/ SO, SB, ERM rem, choroidal effusion drainage OD for recurrent RD w/ PVR, choroidal detachment	161days po PPV, SO removal, post capsulotomy, ICG ERM/ILM removal OD	Rare scattered dot/blot hemorrhages	yes	1
2017	170	56	Mac off RRD OS	1	Dry	Pseudophakic (PCIOL)	Dry AMD	OSsc: 20/400	2 mo (OSsc: 20/70+2 PH 20/40-1), 3 mo (OSsc: 20/40), 7 mo (OSsc: 20/40 PH 20/30)	PPV OS	1	0	0	SF6	NA	51days po Recurrent RD OS. 64days po dispersed vitreous hemorrhage OS (resolved at 86days po visit)	1	0	0	1	0	1	54days po PPV SF6 for recurrent RD OD	NA	NA	yes	1
2017	171	56	Mac off RRD OS	0	n.a.	Phakic	Myopia, lattice	OSsc: 20/400	4 mo (OScc: 20/400 PH 20/200), 9 mo (OScc: 20/400 PH 20/200), 14 mo (OScc: 20/70-2) (pseudophakic)	PPV w/ SB OS	0	0	1	SF6	NA	0	0	0	0	0	0	0	NA	by 410days po visit had CEIOL OS	NA	yes	1
2017	172	56	Mac off RRD OD	0	n.a.	Phakic	None	ODsc: HM 1'	3 mo (ODcc: LP)(s/p SO rem), 6 mo (ODcc: CF 1'), 12 mo (ODcc: LP)	PPV + CEIOL OD	1	0	0	SO	attached	111days po RD w/ PVR OD	1	1	0	0	0	1	119days po PPV,capsulectomy, MP peel, RD repair, SO OD (attached)	51days po SO removal OD	NA	yes	1
2017	173	56	Mac off RRD OD	0	n.a.	Phakic	None	ODsc: 20/400	3 mo (ODsc: 20/50-2 PH 20/40+1), 9 mo (ODsc: 20/30-1) (pseudophakic)	PPV OD	1	0	0	SF6	NA	0	0	0	0	0	0	0	NA	CEIOL OD	NA	yes	1
2017	174	56	Mac off RRD OS	0	n.a.	Phakic	None	OSsc: 3/400	3 mo (OScc: 20/20-2), 9 mo (OScc: 20/80+1 PH 20/50-2), 23mo (OS Dsc20/25 PHNI) (pseudophakic)	PPV OS	1	0	0	SF6	NA	0	0	0	0	0	0	0	NA	by 659days po had CEIOL OS	NA	yes	1
2017	175	56	Mac off RRD OD	0	n.a.	Phakic	Myopia	ODcc: 20/50	4 mo (ODcc: 20/40-2), 9 mo (ODcc: 20/30+1 PH 20/25)	Primary scleral buckle OD	0	1	0	NA	NA	0	0	0	0	0	0	0	NA	NA	NA	yes	1
2017	176	56	Mac off RRD OS	0	n.a.	Pseudophakic (PCIOL)	POAG, HTN retinopathy	OSsc: CF	4 mo (OSsc: 20/50), 6 mo (OScc: 20/60-1 PH 20/50+2) (pseudophakic)	PPV OS	1	0	0	SF6	NA	0	0	0	0	0	0	0	NA	CEIOL OS	NA	yes	1
2017	177	56	Mac off RRD OD	0	n.a.	Phakic	Myopia, HTN retinopathy	ODcc: 20/200	3 mo (ODcc: 20/100-2 PH 20/50+2), 7 mo (ODcc: 20/30+1 PH 20/25) (pseudophakic), 12 mo (ODsc: 20/200 PH 20/80+1) (pseudophakic)	PPV OD	1	0	0	SF6	NA	0	0	0	0	0	0	0	NA	by 204days po had CEIOL OD	NA	yes	1
2017	178	56	Mac off RRD OD	0	n.a.	Phakic	None	ODsc: HM	1 mo (ODcc: 20/200 PH 20/70+2), 11 mo (ODsc 20/50 PH 20/40-2) (pseudophakic), 17mo (OD Dsc20/40 PH20/25+1) (pseudophakic)	PPV OD	1	0	0	SF6	NA	0	0	0	0	0	0	0	NA	NA	New retinal tear w/ intraretinal hemorrhage OD 332days po - lasered. By332days po had CEIOL OD	yes	1
2017	179	56	Mac off RRD OS	0	n.a.	Phakic	None	OSsc: HM 1'	1 mo (OSsc: CF 2'), 6 mo (OSsc: CF 2'), 11 mo (OSsc: 20/400) (pseudophakic, s/p SO rem)	PPV OS	1	0	0	SO	attached	0	0	0	0	0	0	0	NA	280days po SO removal + CEIOL OS	NA	yes	1
2017	180	56	Mac off RRD OD	0	n.a.	Phakic	POAG, Myopia	ODsc: 3/120	3 mo (ODsc: 20/30+1 PH 20/25-1), 6 mo (ODsc: 20/60 PH 20/25-1), 11 mo (ODsc 20/25-1 PH 20/20-1)	Primary SB OD	0	1	0	NA	NA	0	0	0	0	0	0	0	NA	119days po SB removal due to SB inflammation OD	NA	yes	1
2017	181	56	Mac off RRD OD	0	n.a.	Pseudophakic (PCIOL)	None	ODsc: CF 2'	3 mo (ODsc: 20/50-2 PH 20/30-2), 8 mo (ODcc: 20/20-2)	PPV OD	1	0	0	SF6	NA	0	0	0	0	0	0	0	NA	NA	NA	yes	1
2017	182	56	Total RD w PVR OD	0	n.a.	Pseudophakic (Sulcus IOL)	None	ODcc: HM	2 mo (ODcc 20/40-2 PH 20/30), 6 mo (ODcc: 20/30-1)	PPV OD	1	0	0	C3F8	NA	0	0	0	0	0	0	0	NA	NA	NA	yes	1
2017	183	56	Mac off RRD OD	0	n.a.	Pseudophakic (PCIOL)	Lattice degeneration	ODsc: 20/200-1	1 mo (ODcc: 20/200), 6 mo (ODcc: 20/40-2)	PPV OD	1	0	0	SF6	NA	0	0	0	0	0	0	0	NA	NA	NA	yes	1
2017	184	56	Mac off RRD OD	0	n.a.	Pseudophakic (PCIOL)	DM2 no ocular complications	ODcc: 20/400	3 mo (ODsc: 20/30-2), 9 mo (ODsc: 20/40 PH 20/20-2)	PPV OD	1	0	0	SF6	NA	0	0	0	0	0	0	0	NA	NA	NA	yes	1
2017	185	79	Mac off RRD OD	0	n.a.	Pseudophakic (PCIOL)	None	ODsc: 20/60-1	2 mo (ODsc: 20/200 PH 20/40-2), 5 mo (ODsc: 20/400 PH 20/200), 8 mo ODsc: 20/400), 14 mo (ODsc: 20/400 PH 20/200)	PPV OD	1	0	0	SO	attached	0	0	0	0	0	0	0	NA	NA	NA	yes	1
2017	186	75	Mac off RRD OS	0	n.a.	Pseudophakic (PCIOL)	None	OScc: 20/80	3 mo (OScc: 20/40), 7 mo (OScc: 20/40-2), 13 mo (OScc: 20/30+1)	PPV OS	1	0	0	SF6	NA	0	0	0	0	0	0	0	NA	NA	NA	yes	1
2017	187	71	Mac off RRD w/ fibrotic band OS	0	n.a.	Phakic	None	OScc: CF 5'	2 mo (OSsc: 20/200 PH 20/80-1), 8 mo (OSsc: 20/200 PH 20/70) (3+ NS, 1+ cortical)	PPV OS	1	0	0	SF6	NA	0	0	0	0	0	0	0	NA	NA	final VA had 3+ NS, 1+ cortical	yes	1
2017	188	66	Mac off RRD OD	1	dry	Phakic	None	ODsc: 20/80	3 mo (ODsc: 20/100 PH 20/40), 8 mo (ODcc: 20/25), 9mo (OD Dcc 20/20-2) (pseudophakic)	PPV OD	1	0	0	SF6	NA	0	0	0	0	0	0	0	NA	CEIOL OD by 253days po	NA	yes	1
2017	189	69	Mac off RRD OS	0	n.a.	Pseudophakic (PCIOL) (PCIOL removed 12/14/17, replaced 2/18/18)	Lattice degeneration, HTN Retinopathy	OScc: HM	3 mo OSsc: 20/30-1 PH 20/25-1), 5 mo (OSsc: 20/40-1 PH 20/30-1), 10 mo (OSsc: 20/30+1 PH 20/25-1)	PPV + IOL removal OS	1	0	0	SF6	NA	0	0	0	0	0	0	0	NA	56days po PPV, insertion of secondary PCIOL OS	NA	yes	1
2017	190	62	Mac off RRD OD	0	n.a.	Pseudophakic (Iris fixated) - subluxed	Traumatic glaucoma	ODcc: 20/200+1	3 mo (ODcc: 20/200 PH 20/100), 6 mo (ODcc: 20/200) (s/p SO rem), 16 mo (ODcc: 20/30+1) (s/p SO rem)	PPV OD	1	0	0	SO	attached	0	0	0	0	0	0	0	NA	172days po PPV, SO removal, iris fixated lens reposition	NA	yes	1
2017	191	63	Mac off RRD OS	0	n.a.	Pseudophakic (PCIOL)	Myopia, HTN retinopathy	OSsc: HM	2 mo (OSsc: 20/400), 4 mo (OSsc: 20/400 PH 20/100-1), 10 mo (OSsc: 20/400 PH 20/70)	PPV OS	1	0	0	SF6	NA	0	0	0	0	0	0	0	NA	NA	NA	yes	1
											181	4	6														180
2013	22 total
	2=AMD, 2=dry, 0=wet
2014	37 Total
	9 = AMD, 8=dry, 1=wet
2015	51 total
	9=AMD, 8=dry, 1=wet
2016	29 total
	5=AMD, 3=dry, 2=wet
2017	52 total
	4=AMD, 4=Dry, 0=wet
Overall: 191 total
29=AMD, 4 of those=wet

## Sheet: notes
The data in this table was gathered originally in order to draft the following publication
Visual outcomes of macula-involving rhegmatogenous retinal detachment in patients with and without age-related macular degeneration
authored by
P. Barrett Paulk M.D., Dala Eloubeidi B.S., Mark Johnson BS, Thomas Swain M.P.H., John O. Mason III M.D., Christine A. Curcio PhD, Jason N. Crosson M.D.
Please see the above publication for full details about the project, inclusion/exclusion criteria, etc.
The data in this table was collected by P. Barrett Paulk, Mark Johnson, and Dala Eloubeidi
Totals for each category were calculated by formula by Mark Johnson and Thomas Swain and analyzed by Thomas Swain
About the table:
Yellow = AMD
White = non AMD
For AMD status, 0 = no, 1 = yes
Abbreviations: RD = retinal detachment. PPV = pars planus vitrectomy. SB = scleral buckle. Vit buck = combined PPV and SB. SO = silicon oil for tamponade agent. PO = post operative. SRF = sub retinal fluid. Reop = reoperation. PVR = proliferative vitreoretinopathy. Vitreous heme = vitreous hemorrhage.
Attached at final f/u means the retina was attached at the final follow up visit. 0 = not attached at final follow up. 1 = attached.
